# Supplementary material for: Simple Synthesis of Cellulose-Based Nanocomposites as SERS Substrates for In Situ Detection of Thiram
Source: Nanomaterials (Basel). 2024 Jun 6;14(11):987. doi: 10.3390/nano14110987 (PMC11173843; doi:10.3390/nano14110987)
Supplement: Supplementary file 1 [file nanomaterials-14-00987-s001.zip]

Archive with 1 entries (1 files):
- nanomaterials-3014973-supplementary.pdf
